# Supplementary material for: Seasonal Dynamics and Spatial Distribution of Aedes albopictus (Diptera: Culicidae) in a Temperate Region in Europe, Southern Portugal
Source: Int J Environ Res Public Health. 2020 Sep 27;17(19):7083. doi: 10.3390/ijerph17197083 (PMC7579007; doi:10.3390/ijerph17197083)
Supplement: Supplementary file 1 [file ijerph-17-07083-s001.zip]

Archive with 1 entries (1 files):
- ijerph-935258-supplementary.pdf
